# Supplementary material for: Facile Preparation of High-Performance Polythiophene Derivative and Effect of Torsion Angle Between Thiophene Rings on Electrochromic Color Change
Source: Molecules. 2024 Nov 20;29(22):5477. doi: 10.3390/molecules29225477 (PMC11597324; doi:10.3390/molecules29225477)
Supplement: Supplementary file 1 [file molecules-29-05477-s001.zip]

Archive with 1 entries (1 files):
- molecules-3320949-supplementary.pdf
